# Supplementary material for: Glucose restriction in Saccharomyces cerevisiae modulates the phosphorylation pattern of the 20S proteasome and increases its activity
Source: Sci Rep. 2023 Nov 8;13:19383. doi: 10.1038/s41598-023-46614-x (PMC10632367; doi:10.1038/s41598-023-46614-x)
Supplement: Supplementary file 4 — Supplementary Information 4. [file 41598_2023_46614_MOESM4_ESM.xlsx]

## Sheet: Protein identif.
Protein IDs	Majority protein IDs	Peptide counts (all)	Peptide counts (razor+unique)	Peptide counts (unique)	Protein names	Gene names	Fasta headers	Number of proteins	Peptides	Razor + unique peptides	Unique peptides	Peptides C1	Peptides C2	Peptides C3	Peptides C4	Peptides GR1	Peptides GR2	Peptides GR3	Peptides GR4	Razor + unique peptides C1	Razor + unique peptides C2	Razor + unique peptides C3	Razor + unique peptides C4	Razor + unique peptides GR1	Razor + unique peptides GR2	Razor + unique peptides GR3	Razor + unique peptides GR4	Unique peptides C1	Unique peptides C2	Unique peptides C3	Unique peptides C4	Unique peptides GR1	Unique peptides GR2	Unique peptides GR3	Unique peptides GR4	Sequence coverage [%]	Unique + razor sequence coverage [%]	Unique sequence coverage [%]	Mol. weight [kDa]	Sequence length	Sequence lengths	Fraction average	Fraction 1	Q-value	Score	Sequence coverage C1 [%]	Sequence coverage C2 [%]	Sequence coverage C3 [%]	Sequence coverage C4 [%]
C8Z3X9;C7GX93;B5VDW2;B3LNF5;P32319;A6ZKT1	C8Z3X9;C7GX93;B5VDW2;B3LNF5;P32319;A6ZKT1	1;1;1;1;1;1	1;1;1;1;1;1	1;1;1;1;1;1	Vacuolar protein sorting/targeting protein PEP1;Vacuolar protein sorting/targeting protein VPS10	PEP1	sp|C8Z3X9|VPS10_YEAS8 Vacuolar protein sorting/targeting protein PEP1 OS=Saccharomyces cerevisiae (strain Lalvin EC1118 / Prise de mousse) OX=643680 GN=PEP1 PE=3 SV=1;sp|C7GX93|VPS10_YEAS2 Vacuolar protein sorting/targeting protein PEP1 OS=Saccharomyces ce	6	1	1	1	0	0	0	0	0	0	1	0	0	0	0	0	0	0	1	0	0	0	0	0	0	0	1	0	1	1	1	177.58	1577	1577;1577;1577;1577;1579;1579	1	1	0	8.7149	0	0	0	0
P38248;B5VE42;A6ZL22;C7GQJ1	P38248;B5VE42;A6ZL22;C7GQJ1	1;1;1;1	1;1;1;1	1;1;1;1	Cell wall protein ECM33	ECM33	sp|P38248|ECM33_YEAST Cell wall protein ECM33 OS=Saccharomyces cerevisiae (strain ATCC 204508 / S288c) OX=559292 GN=ECM33 PE=1 SV=3;sp|B5VE42|ECM33_YEAS6 Cell wall protein ECM33 OS=Saccharomyces cerevisiae (strain AWRI1631) OX=545124 GN=ECM33 PE=3 SV=2;sp|	4	1	1	1	0	0	1	0	0	0	1	0	0	0	1	0	0	0	1	0	0	0	1	0	0	0	1	0	3.5	3.5	3.5	43.768	429	429;429;429;430	1	2	0	6.9183	0	0	3.5	0
P33442;P23248;C7GVZ9;C7GSL4;B5VP69;B5VNY0;B3RHV0;B3LLJ2;A7A1W1;A6ZM02;Q756Y3	P33442;P23248;C7GVZ9;C7GSL4;B5VP69;B5VNY0;B3RHV0;B3LLJ2;A7A1W1;A6ZM02	3;3;3;3;3;3;3;3;3;3;1	3;3;3;3;3;3;3;3;3;3;1	3;3;3;3;3;3;3;3;3;3;1	40S ribosomal protein S1-A;40S ribosomal protein S1-B	RPS1A;RPS1B	sp|P33442|RS3A1_YEAST 40S ribosomal protein S1-A OS=Saccharomyces cerevisiae (strain ATCC 204508 / S288c) OX=559292 GN=RPS1A PE=1 SV=2;sp|P23248|RS3A2_YEAST 40S ribosomal protein S1-B OS=Saccharomyces cerevisiae (strain ATCC 204508 / S288c) OX=559292 GN=RP	11	3	3	3	0	0	3	0	0	0	3	0	0	0	3	0	0	0	3	0	0	0	3	0	0	0	3	0	17.3	17.3	17.3	28.743	255	255;255;255;255;255;255;255;255;255;255;256	1	8	0	19.522	0	0	17.3	0
P10081;A6ZQJ1;Q75BL8	P10081;A6ZQJ1	5;5;1	5;5;1	5;5;1	ATP-dependent RNA helicase eIF4A	TIF1	sp|P10081|IF4A_YEAST ATP-dependent RNA helicase eIF4A OS=Saccharomyces cerevisiae (strain ATCC 204508 / S288c) OX=559292 GN=TIF1 PE=1 SV=3;sp|A6ZQJ1|IF4A_YEAS7 ATP-dependent RNA helicase eIF4A OS=Saccharomyces cerevisiae (strain YJM789) OX=307796 GN=TIF1 P	3	5	5	5	0	0	5	0	0	0	4	1	0	0	5	0	0	0	4	1	0	0	5	0	0	0	4	1	18.7	18.7	18.7	44.697	395	395;395;396	1	10	0	46.199	0	0	18.7	0
P46654;P32905;B3LT19;B3LI22;A7A0V3;A6ZUM5;Q75CQ9	P46654;P32905;B3LT19;B3LI22;A7A0V3;A6ZUM5;Q75CQ9	2;2;2;2;2;2;1	2;2;2;2;2;2;1	2;2;2;2;2;2;1	40S ribosomal protein S0-B;40S ribosomal protein S0-A	RPS0B;RPS0A	sp|P46654|RSSA2_YEAST 40S ribosomal protein S0-B OS=Saccharomyces cerevisiae (strain ATCC 204508 / S288c) OX=559292 GN=RPS0B PE=1 SV=2;sp|P32905|RSSA1_YEAST 40S ribosomal protein S0-A OS=Saccharomyces cerevisiae (strain ATCC 204508 / S288c) OX=559292 GN=RP	7	2	2	2	0	0	2	0	0	0	0	0	0	0	2	0	0	0	0	0	0	0	2	0	0	0	0	0	11.5	11.5	11.5	27.962	252	252;252;252;252;252;252;253	1	2	0	12.331	0	0	11.5	0
P32349;A6ZX64	P32349;A6ZX64	1;1	1;1	1;1	DNA-directed RNA polymerase III subunit RPC3	RPC82	sp|P32349|RPC3_YEAST DNA-directed RNA polymerase III subunit RPC3 OS=Saccharomyces cerevisiae (strain ATCC 204508 / S288c) OX=559292 GN=RPC82 PE=1 SV=2;sp|A6ZX64|RPC3_YEAS7 DNA-directed RNA polymerase III subunit RPC3 OS=Saccharomyces cerevisiae (strain YJ	2	1	1	1	0	0	1	0	0	0	1	0	0	0	1	0	0	0	1	0	0	0	1	0	0	0	1	0	1.7	1.7	1.7	74.016	654	654;654	1	2	1	-2	0	0	1.7	0
CON__P00761	CON__P00761	7	7	7				1	7	7	7	6	5	6	4	6	7	5	6	6	5	6	4	6	7	5	6	6	5	6	4	6	7	5	6	42	42	42	24.409	231	231	1	94	0	197.87	35.9	29.4	35.9	25.1
CON__P02533;CON__Q04695;CON__Q9QWL7;CON__Q6IFX2;CON__P19012;CON__A2A4G1;CON__Q9Z2K1;CON__Q3ZAW8;CON__Q61782;CON__P08727;CON__P19001;CON__P05784;CON__P35900;CON__Q9D312;CON__Q8N1A0;CON__Q14532;CON__A2AB72;CON__O76015;CON__O76013;CON__Q7Z3Y9;CON__O76014	CON__P02533	12;5;5;5;5;5;5;5;3;3;3;2;2;2;1;1;1;1;1;1;1	4;1;1;1;0;0;0;0;1;0;0;0;0;0;0;0;0;0;0;0;0	4;1;1;1;0;0;0;0;1;0;0;0;0;0;0;0;0;0;0;0;0				21	12	4	4	4	4	5	5	12	11	8	9	2	0	1	1	4	4	2	3	2	0	1	1	4	4	2	3	28.2	12.5	12.5	51.621	472	472;432;433;452;456;456;469;474;93;400;403;423;424;431;295;448;453;456;467;468;471	1	18	0	39.114	8.1	6.8	11	10.2
CON__P04259;CON__P02538;CON__P48668;CON__Q8VED5;CON__P05787;CON__Q5XKE5;CON__H-INV:HIT000016045;CON__P07744;CON__H-INV:HIT000292931;CON__Q3KNV1;CON__P08729;CON__Q9H552;CON__Q9NSB2;CON__Q6ISB0;CON__REFSEQ:XP_932229;CON__Q61726;CON__O43790;CON__Q6NT21;CON__P78385;CON__Q14533;CON__P78386;CON__Q8N1N4-2;CON__Q7RTT2	CON__P04259;CON__P02538;CON__P48668	17;17;16;6;5;5;3;3;2;2;2;2;2;2;1;1;1;1;1;1;1;1;1	8;8;7;0;0;0;0;0;0;0;0;0;0;0;0;0;0;0;0;0;0;0;0	4;4;4;0;0;0;0;0;0;0;0;0;0;0;0;0;0;0;0;0;0;0;0			;;	23	17	8	4	7	5	7	4	17	13	6	8	0	0	2	0	8	5	0	1	0	0	2	0	4	3	0	0	29.1	17.4	9.6	59.998	564	564;564;564;531;483;535;99;525;443;469;469;499;600;600;345;479;486;493;493;505;507;521;521	1	16	0	53.901	8.9	8.5	14.9	6.4
CON__P04264	CON__P04264	33	33	22				1	33	33	22	25	19	26	21	33	24	24	24	25	19	26	21	33	24	24	24	16	12	18	13	22	17	15	16	49.1	49.1	37.3	66.017	644	644	1	271	0	323.31	38.7	32.6	45.2	31.4
CON__P08779	CON__P08779	14	11	6				1	14	11	6	2	4	5	4	14	13	6	6	0	1	3	1	11	10	3	3	0	0	1	0	6	6	0	0	35.9	31.1	20.3	51.267	473	473	1	35	0	78.437	3.4	6.8	12.3	7.4
CON__P13645;CON__P02535-1;CON__Q148H6;CON__Q7Z3Y7;CON__Q7Z3Z0;CON__Q7Z3Y8;CON__Q2M2I5	CON__P13645	31;8;3;3;2;2;2	31;8;3;3;2;2;2	26;4;1;1;1;1;0				7	31	31	26	23	18	28	19	31	24	25	27	23	18	28	19	31	24	25	27	20	14	24	14	26	20	20	22	56.3	56.3	50.6	59.51	593	593;570;464;486;450;459;525	1	261	0	323.31	46.9	30.4	51.8	32.9
CON__P13647	CON__P13647	21	15	4				1	21	15	4	12	6	10	8	21	15	11	15	6	3	6	5	15	10	6	10	3	0	3	2	4	3	3	4	33.2	26.4	7.6	62.378	590	590	1	62	0	135.97	16.9	9.8	18	13.1
CON__P19013	CON__P19013	3	2	1				1	3	2	1	1	1	1	1	1	1	1	3	0	0	0	0	0	0	0	2	0	0	0	0	0	0	0	1	5.2	4	2	63.91	594	594	1	3	0.010753	6.5962	1.2	1.2	1.2	1.2
CON__P35527;CON__Q99456	CON__P35527	21;1	20;0	20;0				2	21	20	20	17	10	18	15	21	19	16	17	16	9	17	14	20	18	15	16	16	9	17	14	20	18	15	16	47.2	46.1	46.1	62.129	623	623;494	1	167	0	315.35	36.1	21.2	44.1	35.6
CON__P35908	CON__P35908	26	22	17				1	26	22	17	18	15	17	13	25	16	20	20	14	13	15	11	21	13	17	17	10	10	11	8	16	10	13	14	44	40.9	33.5	65.865	645	645	1	127	0	258.51	29.5	25.7	33.6	21.6
CON__Q3SY84	CON__Q3SY84	3	1	0				1	3	1	0	2	2	2	2	3	2	1	2	1	1	1	1	1	1	0	1	0	0	0	0	0	0	0	0	5.7	2.3	0	57.249	523	523	1	10	0	6.678	3.6	3.6	3.6	3.6
CON__Q5XQN5;CON__Q922U2	CON__Q5XQN5;CON__Q922U2	18;13	1;0	1;0			;	2	18	1	1	8	5	8	7	18	11	8	10	0	0	1	0	1	0	0	0	0	0	1	0	1	0	0	0	26.6	1.7	1.7	62.936	601	601;580	1	2	0	7.8079	10	8	13.3	10.8
CON__Q86YZ3	CON__Q86YZ3	1	1	1				1	1	1	1	1	0	0	1	1	1	1	1	1	0	0	1	1	1	1	1	1	0	0	1	1	1	1	1	0.8	0.8	0.8	282.39	2850	2850	1	6	0	6.8188	0.8	0	0	0.8
CON__Q9R0H5	CON__Q9R0H5	4	2	1				1	4	2	1	2	2	3	2	4	2	2	3	0	0	1	0	2	0	0	1	0	0	1	0	1	0	0	1	9.2	5.5	3.4	57.382	524	524	1	4	0	12.684	3.6	3.6	7.1	3.6
Q6Q5H1;Q12485;Q12470;Q12441;Q12217;Q12085;Q04706;Q03856;P47099;P0CX76;P0CX75;P0CX74;P0CX73;P0CX72;P0CX71;P0CX70;P0CX69;P0CX68;P0CX67;P0CX66;P0CX65;P0CX60;P0CX59;P0CX58;P0CX57;P0C2I8;P08405;O74302;P0C2I4;Q07793;Q99337;Q99231;Q92393;Q12414;Q12316;Q12269;Q12141;Q12088;Q07163;Q04711;Q04670;Q03855;Q03619;Q03612;Q03434;P47100;P47098;P0C2J1;P0C2I9;P0C2I7;P0C2I6;P0C2I5;P0C2I3;P0C2I2;Q12193;P0C2J0;O13535;…	Q6Q5H1;Q12485;Q12470;Q12441;Q12217;Q12085;Q04706;Q03856;P47099;P0CX76;P0CX75;P0CX74;P0CX73;P0CX72;P0CX71;P0CX70;P0CX69;P0CX68;P0CX67;P0CX66;P0CX65;P0CX60;P0CX59;P0CX58;P0CX57;P0C2I8;P08405;O74302;P0C2I4;Q07793;Q99337;Q99231;Q92393;Q12414;Q12316;Q12269;Q12141;Q12088;Q07163;Q04711;Q04670;Q03855;Q03619;Q03612;Q03434;P47100;P47098;P0C2J1;P0C2I9;P0C2I7;P0C2I6;P0C2I5;P0C2I3;P0C2I2;Q12193;P0C2J0;O13535;…	4;4;4;4;4;4;4;4;4;4;4;4;4;4;4;4;4;4;4;4;4;4;4;4;4;4;4;4;4;4;4;4;4;4;4;4;4;4;4;4;4;4;4;4;4;4;4;4;4;4;4;4;4;4;4;4;4;3;3;1;1;1;1;1;1;1	4;4;4;4;4;4;4;4;4;4;4;4;4;4;4;4;4;4;4;4;4;4;4;4;4;4;4;4;4;4;4;4;4;4;4;4;4;4;4;4;4;4;4;4;4;4;4;4;4;4;4;4;4;4;4;4;4;3;3;1;1;1;1;1;1;1	4;4;4;4;4;4;4;4;4;4;4;4;4;4;4;4;4;4;4;4;4;4;4;4;4;4;4;4;4;4;4;4;4;4;4;4;4;4;4;4;4;4;4;4;4;4;4;4;4;4;4;4;4;4;4;4;4;3;3;1;1;1;1;1;1;1	Transposon Ty1-PR3 Gag polyprotein;Capsid protein;Gag-p4;Transposon Ty1-GR2 Gag polyprotein;Capsid protein;Gag-p4;Transposon Ty1-NL2 Gag polyprotein;Capsid protein;Gag-p4;Transposon Ty1-DR3 Gag polyprotein;Capsid protein;Gag-p4;Transposon Ty1-BR Gag polyprotein;Capsid protein;Gag-p4;Transposon Ty1-GR1 Gag polyprotein;Capsid protein;Gag-p4;Transposon Ty1-ML1 Gag polyprotein;Capsid protein;Gag-p4;T…	TY1A-PR3;TY1A-GR2;TY1A-NL2;TY1A-DR3;TY1A-BR;TY1A-GR1;TY1A-ML1;TY1A-DR1;TY1A-JR2;TY1A-ML2;TY1A-LR3;TY1A-JR1;TY1A-PL;TY1A-LR2;TY1A-ER1;TY1A-DR6;TY1A-MR2;TY1A-LR1;TY1A-GR3;TY1A-ER2;TY1A-DR5;TY1A-PR2;TY1A-OR;TY1A-PR1;TY1A-A;TY1A-LR4;TY1A;TY1A-DR4;TY1A-H;TY1B-DR4;TY1B-NL2;TY1B-DR3;TY1B-OR;TY1B-PL;TY1B-GR3;TY1B-GR2;TY1B-GR1;TY1B-LR1;TY1B;TY1B-ML1;TY1B-MR2;TY1B-DR1;TY1B-ER2;TY1B-ER1;TY1B-ML2;TY1B-JR2;TY…	sp|Q6Q5H1|YP14A_YEAST Transposon Ty1-PR3 Gag polyprotein OS=Saccharomyces cerevisiae (strain ATCC 204508 / S288c) OX=559292 GN=TY1A-PR3 PE=1 SV=2;sp|Q12485|YG12A_YEAST Transposon Ty1-GR2 Gag polyprotein OS=Saccharomyces cerevisiae (strain ATCC 204508 / S28	66	4	4	4	0	0	4	0	0	0	3	0	0	0	4	0	0	0	3	0	0	0	4	0	0	0	3	0	9.5	9.5	9.5	48.965	440	440;440;440;440;440;440;440;440;440;440;440;440;440;440;440;440;440;440;440;440;440;440;440;440;440;440;440;440;478;1604;1749;1755;1755;1755;1755;1755;1755;1755;1755;1755;1755;1755;1755;1755;1755;1755;1755;1755;1755;1755;1755;1755;1755;1755;1756;1756;1793;440;1755;440;440;440;440;1755;1755;1755	1	7	0	30.742	0	0	9.5	0
O94614	O94614	1	1	1	Chitin synthase regulatory factor 4	chr4	sp|O94614|CHR4_SCHPO Chitin synthase regulatory factor 4 OS=Schizosaccharomyces pombe (strain 972 / ATCC 24843) OX=284812 GN=chr4 PE=1 SV=4	1	1	1	1	1	1	1	1	1	1	1	1	1	1	1	1	1	1	1	1	1	1	1	1	1	1	1	1	3	3	3	70.015	633	633	1	23	0	6.7569	3	3	3	3
P00175	P00175	1	1	1	Cytochrome b2, mitochondrial	CYB2	sp|P00175|CYB2_YEAST Cytochrome b2, mitochondrial OS=Saccharomyces cerevisiae (strain ATCC 204508 / S288c) OX=559292 GN=CYB2 PE=1 SV=1	1	1	1	1	0	0	1	0	0	1	0	0	0	0	1	0	0	1	0	0	0	0	1	0	0	1	0	0	2.5	2.5	2.5	65.539	591	591	1	2	0.0096154	6.3706	0	0	2.5	0
P00359;P00358;Q757I2;P00360	P00359;P00358;Q757I2	8;5;4;2	8;5;4;2	8;5;4;2	Glyceraldehyde-3-phosphate dehydrogenase 3;Glyceraldehyde-3-phosphate dehydrogenase 2	TDH3;TDH2	sp|P00359|G3P3_YEAST Glyceraldehyde-3-phosphate dehydrogenase 3 OS=Saccharomyces cerevisiae (strain ATCC 204508 / S288c) OX=559292 GN=TDH3 PE=1 SV=3;sp|P00358|G3P2_YEAST Glyceraldehyde-3-phosphate dehydrogenase 2 OS=Saccharomyces cerevisiae (strain ATCC 20	4	8	8	8	0	0	8	2	0	1	5	2	0	0	8	2	0	1	5	2	0	0	8	2	0	1	5	2	36.7	36.7	36.7	35.746	332	332;332;331;332	1	24	0	90.877	0	0	36.7	8.7
P00549	P00549	2	2	2	Pyruvate kinase 1	CDC19	sp|P00549|KPYK1_YEAST Pyruvate kinase 1 OS=Saccharomyces cerevisiae (strain ATCC 204508 / S288c) OX=559292 GN=CDC19 PE=1 SV=2	1	2	2	2	0	0	2	0	0	0	0	0	0	0	2	0	0	0	0	0	0	0	2	0	0	0	0	0	5.2	5.2	5.2	54.544	500	500	1	2	0	13.408	0	0	5.2	0
P00925;P00924;Q756H2	P00925;P00924	4;3;1	4;3;1	4;3;1	Enolase 2;Enolase 1	ENO2;ENO1	sp|P00925|ENO2_YEAST Enolase 2 OS=Saccharomyces cerevisiae (strain ATCC 204508 / S288c) OX=559292 GN=ENO2 PE=1 SV=2;sp|P00924|ENO1_YEAST Enolase 1 OS=Saccharomyces cerevisiae (strain ATCC 204508 / S288c) OX=559292 GN=ENO1 PE=1 SV=3	3	4	4	4	0	0	4	0	0	0	4	0	0	0	4	0	0	0	4	0	0	0	4	0	0	0	4	0	13.5	13.5	13.5	46.914	437	437;437;437	1	9	0	28.535	0	0	13.5	0
P00927	P00927	4	4	4	Threonine dehydratase, mitochondrial	ILV1	sp|P00927|THDH_YEAST Threonine dehydratase, mitochondrial OS=Saccharomyces cerevisiae (strain ATCC 204508 / S288c) OX=559292 GN=ILV1 PE=1 SV=2	1	4	4	4	0	0	4	0	0	0	0	0	0	0	4	0	0	0	0	0	0	0	4	0	0	0	0	0	11.6	11.6	11.6	63.83	576	576	1	4	0	25.48	0	0	11.6	0
P00958	P00958	1	1	1	Methionine--tRNA ligase, cytoplasmic	MES1	sp|P00958|SYMC_YEAST Methionine--tRNA ligase, cytoplasmic OS=Saccharomyces cerevisiae (strain ATCC 204508 / S288c) OX=559292 GN=MES1 PE=1 SV=4	1	1	1	1	1	0	0	0	0	1	1	0	1	0	0	0	0	1	1	0	1	0	0	0	0	1	1	0	1.3	1.3	1.3	85.677	751	751	1	3	1	-2	1.3	0	0	0
P02400	P02400	1	1	1	60S acidic ribosomal protein P2-beta	RPP2B	sp|P02400|RLA4_YEAST 60S acidic ribosomal protein P2-beta OS=Saccharomyces cerevisiae (strain ATCC 204508 / S288c) OX=559292 GN=RPP2B PE=1 SV=2	1	1	1	1	0	0	1	0	0	0	0	0	0	0	1	0	0	0	0	0	0	0	1	0	0	0	0	0	10	10	10	11.05	110	110	1	1	0	10.054	0	0	10	0
P02994;O59949	P02994	7;1	7;1	5;0	Elongation factor 1-alpha	TEF1	sp|P02994|EF1A_YEAST Elongation factor 1-alpha OS=Saccharomyces cerevisiae (strain ATCC 204508 / S288c) OX=559292 GN=TEF1 PE=1 SV=1	2	7	7	5	0	0	7	0	0	0	5	1	0	0	7	0	0	0	5	1	0	0	5	0	0	0	4	1	22.5	22.5	19.2	50.032	458	458;460	1	15	0	56.285	0	0	22.5	0
P04046	P04046	5	5	5	Amidophosphoribosyltransferase	ADE4	sp|P04046|PUR1_YEAST Amidophosphoribosyltransferase OS=Saccharomyces cerevisiae (strain ATCC 204508 / S288c) OX=559292 GN=ADE4 PE=1 SV=2	1	5	5	5	0	0	5	0	0	0	1	0	0	0	5	0	0	0	1	0	0	0	5	0	0	0	1	0	14.9	14.9	14.9	56.719	510	510	1	6	0	32.412	0	0	14.9	0
P05030;P19657	P05030;P19657	4;4	4;4	4;4	Plasma membrane ATPase 1;Plasma membrane ATPase 2	PMA1;PMA2	sp|P05030|PMA1_YEAST Plasma membrane ATPase 1 OS=Saccharomyces cerevisiae (strain ATCC 204508 / S288c) OX=559292 GN=PMA1 PE=1 SV=2;sp|P19657|PMA2_YEAST Plasma membrane ATPase 2 OS=Saccharomyces cerevisiae (strain ATCC 204508 / S288c) OX=559292 GN=PMA2 PE=1	2	4	4	4	0	0	4	0	0	0	1	0	0	0	4	0	0	0	1	0	0	0	4	0	0	0	1	0	4.4	4.4	4.4	99.618	918	918;947	1	5	0	25.976	0	0	4.4	0
P05317	P05317	5	5	5	60S acidic ribosomal protein P0	RPP0	sp|P05317|RLA0_YEAST 60S acidic ribosomal protein P0 OS=Saccharomyces cerevisiae (strain ATCC 204508 / S288c) OX=559292 GN=RPP0 PE=1 SV=2	1	5	5	5	1	0	5	1	0	1	5	2	1	0	5	1	0	1	5	2	1	0	5	1	0	1	5	2	20.5	20.5	20.5	33.717	312	312	1	15	0	32.398	3.5	0	20.5	3.5
P05319	P05319	1	1	1	60S acidic ribosomal protein P2-alpha	RPP2A	sp|P05319|RLA2_YEAST 60S acidic ribosomal protein P2-alpha OS=Saccharomyces cerevisiae (strain ATCC 204508 / S288c) OX=559292 GN=RPP2A PE=1 SV=1	1	1	1	1	0	0	1	0	0	0	0	0	0	0	1	0	0	0	0	0	0	0	1	0	0	0	0	0	11.3	11.3	11.3	10.746	106	106	1	1	0	6.7744	0	0	11.3	0
P51401;P05738	P51401;P05738	2;2	2;2	2;2	60S ribosomal protein L9-B;60S ribosomal protein L9-A	RPL9B;RPL9A	sp|P51401|RL9B_YEAST 60S ribosomal protein L9-B OS=Saccharomyces cerevisiae (strain ATCC 204508 / S288c) OX=559292 GN=RPL9B PE=1 SV=1;sp|P05738|RL9A_YEAST 60S ribosomal protein L9-A OS=Saccharomyces cerevisiae (strain ATCC 204508 / S288c) OX=559292 GN=RPL9	2	2	2	2	0	0	2	0	0	0	2	0	0	0	2	0	0	0	2	0	0	0	2	0	0	0	2	0	10.5	10.5	10.5	21.657	191	191;191	1	4	0	12.916	0	0	10.5	0
P54780;P05748	P54780;P05748	1;1	1;1	1;1	60S ribosomal protein L15-B;60S ribosomal protein L15-A	RPL15B;RPL15A	sp|P54780|RL15B_YEAST 60S ribosomal protein L15-B OS=Saccharomyces cerevisiae (strain ATCC 204508 / S288c) OX=559292 GN=RPL15B PE=1 SV=2;sp|P05748|RL15A_YEAST 60S ribosomal protein L15-A OS=Saccharomyces cerevisiae (strain ATCC 204508 / S288c) OX=559292 GN	2	1	1	1	0	0	1	0	0	0	1	0	0	0	1	0	0	0	1	0	0	0	1	0	0	0	1	0	5.9	5.9	5.9	24.422	204	204;204	1	2	0	6.9452	0	0	5.9	0
P05750	P05750	4	4	4	40S ribosomal protein S3	RPS3	sp|P05750|RS3_YEAST 40S ribosomal protein S3 OS=Saccharomyces cerevisiae (strain ATCC 204508 / S288c) OX=559292 GN=RPS3 PE=1 SV=5	1	4	4	4	0	1	4	0	0	0	2	0	0	1	4	0	0	0	2	0	0	1	4	0	0	0	2	0	24.6	24.6	24.6	26.502	240	240	1	8	0	39.275	0	5.4	24.6	0
P0CH09;P0CH08;P05759;P0CG63	P0CH09;P0CH08;P05759;P0CG63	2;2;2;2	2;2;2;2	2;2;2;2	Ubiquitin-60S ribosomal protein L40;Ubiquitin;60S ribosomal protein L40;Ubiquitin-40S ribosomal protein S31;Ubiquitin;40S ribosomal protein S31;Polyubiquitin;Ubiquitin	RPL40B;RPL40A;RPS31;UBI4	sp|P0CH09|RL40B_YEAST Ubiquitin-60S ribosomal protein L40 OS=Saccharomyces cerevisiae (strain ATCC 204508 / S288c) OX=559292 GN=RPL40B PE=1 SV=1;sp|P0CH08|RL40A_YEAST Ubiquitin-60S ribosomal protein L40 OS=Saccharomyces cerevisiae (strain ATCC 204508 / S28	4	2	2	2	2	1	2	2	2	2	2	2	2	1	2	2	2	2	2	2	2	1	2	2	2	2	2	2	19.5	19.5	19.5	14.554	128	128;128;152;381	1	20	0	30.745	19.5	7	19.5	19.5
P07244	P07244	1	1	1	Bifunctional purine biosynthetic protein ADE5,7;Phosphoribosylamine--glycine ligase;Phosphoribosylformylglycinamidine cyclo-ligase	ADE5,7	sp|P07244|PUR2_YEAST Bifunctional purine biosynthetic protein ADE5,7 OS=Saccharomyces cerevisiae (strain ATCC 204508 / S288c) OX=559292 GN=ADE5,7 PE=1 SV=1	1	1	1	1	0	0	1	0	0	0	0	0	0	0	1	0	0	0	0	0	0	0	1	0	0	0	0	0	2.4	2.4	2.4	86.067	802	802	1	1	0.010101	6.5179	0	0	2.4	0
P07259	P07259	4	4	4	Protein URA2;Glutamine-dependent carbamoyl-phosphate synthase;Aspartate carbamoyltransferase	URA2	sp|P07259|PYR1_YEAST Protein URA2 OS=Saccharomyces cerevisiae (strain ATCC 204508 / S288c) OX=559292 GN=URA2 PE=1 SV=5	1	4	4	4	0	0	0	0	0	0	4	0	0	0	0	0	0	0	4	0	0	0	0	0	0	0	4	0	2	2	2	245.04	2214	2214	1	4	0	24.534	0	0	0	0
P07342	P07342	5	5	5	Acetolactate synthase catalytic subunit, mitochondrial	ILV2	sp|P07342|ILVB_YEAST Acetolactate synthase catalytic subunit, mitochondrial OS=Saccharomyces cerevisiae (strain ATCC 204508 / S288c) OX=559292 GN=ILV2 PE=1 SV=1	1	5	5	5	0	0	5	0	0	0	1	0	0	0	5	0	0	0	1	0	0	0	5	0	0	0	1	0	10.5	10.5	10.5	74.936	687	687	1	8	0	33.267	0	0	10.5	0
P07991	P07991	2	2	2	Ornithine aminotransferase	CAR2	sp|P07991|OAT_YEAST Ornithine aminotransferase OS=Saccharomyces cerevisiae (strain ATCC 204508 / S288c) OX=559292 GN=CAR2 PE=1 SV=2	1	2	2	2	0	0	2	0	0	0	0	0	0	0	2	0	0	0	0	0	0	0	2	0	0	0	0	0	6.4	6.4	6.4	46.085	424	424	1	2	0	13.298	0	0	6.4	0
P0CX24;P0CX23	P0CX24;P0CX23	2;2	2;2	2;2	60S ribosomal protein L20-B;60S ribosomal protein L20-A	RPL20B;RPL20A	sp|P0CX24|RL20B_YEAST 60S ribosomal protein L20-B OS=Saccharomyces cerevisiae (strain ATCC 204508 / S288c) OX=559292 GN=RPL20B PE=1 SV=1;sp|P0CX23|RL20A_YEAST 60S ribosomal protein L20-A OS=Saccharomyces cerevisiae (strain ATCC 204508 / S288c) OX=559292 GN	2	2	2	2	0	0	2	0	0	0	1	0	0	0	2	0	0	0	1	0	0	0	2	0	0	0	1	0	12.2	12.2	12.2	20.437	172	172;172	1	3	0	20.032	0	0	12.2	0
P0CX40;P0CX39	P0CX40;P0CX39	2;2	2;2	2;2	40S ribosomal protein S8-B;40S ribosomal protein S8-A	RPS8B;RPS8A	sp|P0CX40|RS8B_YEAST 40S ribosomal protein S8-B OS=Saccharomyces cerevisiae (strain ATCC 204508 / S288c) OX=559292 GN=RPS8B PE=1 SV=1;sp|P0CX39|RS8A_YEAST 40S ribosomal protein S8-A OS=Saccharomyces cerevisiae (strain ATCC 204508 / S288c) OX=559292 GN=RPS8	2	2	2	2	0	0	2	0	0	0	1	0	0	0	2	0	0	0	1	0	0	0	2	0	0	0	1	0	14	14	14	22.489	200	200;200	1	3	0	13.79	0	0	14	0
P0CX48;P0CX47	P0CX48;P0CX47	1;1	1;1	1;1	40S ribosomal protein S11-B;40S ribosomal protein S11-A	RPS11B;RPS11A	sp|P0CX48|RS11B_YEAST 40S ribosomal protein S11-B OS=Saccharomyces cerevisiae (strain ATCC 204508 / S288c) OX=559292 GN=RPS11B PE=1 SV=1;sp|P0CX47|RS11A_YEAST 40S ribosomal protein S11-A OS=Saccharomyces cerevisiae (strain ATCC 204508 / S288c) OX=559292 GN	2	1	1	1	0	0	1	0	0	0	1	0	0	0	1	0	0	0	1	0	0	0	1	0	0	0	1	0	6.4	6.4	6.4	17.749	156	156;156	1	2	0.0097087	6.3785	0	0	6.4	0
P0CX50;P0CX49	P0CX50;P0CX49	3;3	3;3	3;3	60S ribosomal protein L18-B;60S ribosomal protein L18-A	RPL18B;RPL18A	sp|P0CX50|RL18B_YEAST 60S ribosomal protein L18-B OS=Saccharomyces cerevisiae (strain ATCC 204508 / S288c) OX=559292 GN=RPL18B PE=1 SV=1;sp|P0CX49|RL18A_YEAST 60S ribosomal protein L18-A OS=Saccharomyces cerevisiae (strain ATCC 204508 / S288c) OX=559292 GN	2	3	3	3	0	0	3	2	0	0	2	0	0	0	3	2	0	0	2	0	0	0	3	2	0	0	2	0	18.8	18.8	18.8	20.563	186	186;186	1	7	0	19.427	0	0	18.8	11.3
P0CX54;P0CX53	P0CX54;P0CX53	3;3	3;3	3;3	60S ribosomal protein L12-B;60S ribosomal protein L12-A	RPL12B;RPL12A	sp|P0CX54|RL12B_YEAST 60S ribosomal protein L12-B OS=Saccharomyces cerevisiae (strain ATCC 204508 / S288c) OX=559292 GN=RPL12B PE=1 SV=1;sp|P0CX53|RL12A_YEAST 60S ribosomal protein L12-A OS=Saccharomyces cerevisiae (strain ATCC 204508 / S288c) OX=559292 GN	2	3	3	3	0	0	3	0	0	0	2	0	0	0	3	0	0	0	2	0	0	0	3	0	0	0	2	0	25.5	25.5	25.5	17.822	165	165;165	1	6	0	18.793	0	0	25.5	0
P0CX56;P0CX55	P0CX56;P0CX55	2;2	2;2	2;2	40S ribosomal protein S18-B;40S ribosomal protein S18-A	RPS18B;RPS18A	sp|P0CX56|RS18B_YEAST 40S ribosomal protein S18-B OS=Saccharomyces cerevisiae (strain ATCC 204508 / S288c) OX=559292 GN=RPS18B PE=1 SV=1;sp|P0CX55|RS18A_YEAST 40S ribosomal protein S18-A OS=Saccharomyces cerevisiae (strain ATCC 204508 / S288c) OX=559292 GN	2	2	2	2	0	0	2	0	0	0	0	0	0	0	2	0	0	0	0	0	0	0	2	0	0	0	0	0	17.8	17.8	17.8	17.037	146	146;146	1	2	0	66.41	0	0	17.8	0
P10659;P19358	P10659;P19358	1;1	1;1	1;1	S-adenosylmethionine synthase 1;S-adenosylmethionine synthase 2	SAM1;SAM2	sp|P10659|METK1_YEAST S-adenosylmethionine synthase 1 OS=Saccharomyces cerevisiae (strain ATCC 204508 / S288c) OX=559292 GN=SAM1 PE=1 SV=2;sp|P19358|METK2_YEAST S-adenosylmethionine synthase 2 OS=Saccharomyces cerevisiae (strain ATCC 204508 / S288c) OX=559	2	1	1	1	0	0	1	0	0	0	1	0	0	0	1	0	0	0	1	0	0	0	1	0	0	0	1	0	3.9	3.9	3.9	41.818	382	382;384	1	2	0	7.2634	0	0	3.9	0
P49626;P10664	P49626;P10664	5;5	5;5	5;5	60S ribosomal protein L4-B;60S ribosomal protein L4-A	RPL4B;RPL4A	sp|P49626|RL4B_YEAST 60S ribosomal protein L4-B OS=Saccharomyces cerevisiae (strain ATCC 204508 / S288c) OX=559292 GN=RPL4B PE=1 SV=2;sp|P10664|RL4A_YEAST 60S ribosomal protein L4-A OS=Saccharomyces cerevisiae (strain ATCC 204508 / S288c) OX=559292 GN=RPL4	2	5	5	5	0	0	5	0	0	0	5	0	0	0	5	0	0	0	5	0	0	0	5	0	0	0	5	0	23.5	23.5	23.5	39.062	362	362;362	1	12	0	58.814	0	0	23.5	0
P14020	P14020	1	1	1	Dolichol-phosphate mannosyltransferase	DPM1	sp|P14020|DPM1_YEAST Dolichol-phosphate mannosyltransferase OS=Saccharomyces cerevisiae (strain ATCC 204508 / S288c) OX=559292 GN=DPM1 PE=1 SV=3	1	1	1	1	0	0	1	0	0	0	0	0	0	0	1	0	0	0	0	0	0	0	1	0	0	0	0	0	4.9	4.9	4.9	30.362	267	267	1	1	0	8.884	0	0	4.9	0
P14126	P14126	3	3	3	60S ribosomal protein L3	RPL3	sp|P14126|RL3_YEAST 60S ribosomal protein L3 OS=Saccharomyces cerevisiae (strain ATCC 204508 / S288c) OX=559292 GN=RPL3 PE=1 SV=4	1	3	3	3	0	0	3	0	0	0	3	1	0	0	3	0	0	0	3	1	0	0	3	0	0	0	3	1	11.6	11.6	11.6	43.757	387	387	1	7	0	22.949	0	0	11.6	0
P15108;P02829;Q8J2M3;P46598;F4JFN3;Q9STX5	P15108;P02829;Q8J2M3	6;5;3;2;1;1	6;5;3;2;1;1	6;5;3;2;1;1	ATP-dependent molecular chaperone HSC82;ATP-dependent molecular chaperone HSP82	HSC82;HSP82	sp|P15108|HSC82_YEAST ATP-dependent molecular chaperone HSC82 OS=Saccharomyces cerevisiae (strain ATCC 204508 / S288c) OX=559292 GN=HSC82 PE=1 SV=4;sp|P02829|HSP82_YEAST ATP-dependent molecular chaperone HSP82 OS=Saccharomyces cerevisiae (strain ATCC 20450	6	6	6	6	0	0	5	0	0	0	5	0	0	0	5	0	0	0	5	0	0	0	5	0	0	0	5	0	10.6	10.6	10.6	80.899	705	705;709;704;707;799;823	1	10	0	37.561	0	0	8.9	0
P15274;P50998	P15274;P50998	2;1	2;1	2;1	AMP deaminase	AMD1;ada1	sp|P15274|AMPD_YEAST AMP deaminase OS=Saccharomyces cerevisiae (strain ATCC 204508 / S288c) OX=559292 GN=AMD1 PE=1 SV=2;sp|P50998|AMPD_SCHPO AMP deaminase OS=Schizosaccharomyces pombe (strain 972 / ATCC 24843) OX=284812 GN=ada1 PE=1 SV=3	2	2	2	2	0	0	2	0	0	0	1	0	0	0	2	0	0	0	1	0	0	0	2	0	0	0	1	0	3.7	3.7	3.7	93.3	810	810;831	1	3	0	11.998	0	0	3.7	0
P16521;P53978;Q75EV6;P25997	P16521	16;3;2;1	16;3;2;1	16;3;2;1	Elongation factor 3A	YEF3	sp|P16521|EF3A_YEAST Elongation factor 3A OS=Saccharomyces cerevisiae (strain ATCC 204508 / S288c) OX=559292 GN=YEF3 PE=1 SV=4	4	16	16	16	1	1	16	4	0	0	13	3	1	1	16	4	0	0	13	3	1	1	16	4	0	0	13	3	25.9	25.9	25.9	115.94	1044	1044;1044;1044;1050	1	41	0	132.94	1.3	1.1	25.9	5
P16523	P16523	1	1	1	Meiotic recombination 1 protein	MER1	sp|P16523|MER1_YEAST Meiotic recombination 1 protein OS=Saccharomyces cerevisiae (strain ATCC 204508 / S288c) OX=559292 GN=MER1 PE=2 SV=1	1	1	1	1	1	1	1	0	1	1	0	1	1	1	1	0	1	1	0	1	1	1	1	0	1	1	0	1	3.3	3.3	3.3	31.111	270	270	1	6	1	-2	3.3	3.3	3.3	0
P17128;Q75D00;P60010	P17128;Q75D00;P60010	2;2;2	2;2;2	2;2;2	Actin	ACT1	sp|P17128|ACT_KLULA Actin OS=Kluyveromyces lactis (strain ATCC 8585 / CBS 2359 / DSM 70799 / NBRC 1267 / NRRL Y-1140 / WM37) OX=284590 GN=ACT PE=3 SV=2;sp|Q75D00|ACT_ASHGO Actin OS=Ashbya gossypii (strain ATCC 10895 / CBS 109.51 / FGSC 9923 / NRRL Y-1056)	3	2	2	2	0	1	2	0	1	0	2	1	0	1	2	0	1	0	2	1	0	1	2	0	1	0	2	1	9.1	9.1	9.1	41.658	375	375;376;375	1	7	0	12.053	0	4.3	9.1	0
P19882	P19882	8	8	8	Heat shock protein 60, mitochondrial	HSP60	sp|P19882|HSP60_YEAST Heat shock protein 60, mitochondrial OS=Saccharomyces cerevisiae (strain ATCC 204508 / S288c) OX=559292 GN=HSP60 PE=1 SV=1	1	8	8	8	7	1	0	5	6	0	0	7	7	1	0	5	6	0	0	7	7	1	0	5	6	0	0	7	20.1	20.1	20.1	60.751	572	572	1	27	0	49.886	17.8	2.1	0	11.7
P21242	P21242	19	19	19	Probable proteasome subunit alpha type-7	PRE10	sp|P21242|PSA7_YEAST Probable proteasome subunit alpha type-7 OS=Saccharomyces cerevisiae (strain ATCC 204508 / S288c) OX=559292 GN=PRE10 PE=1 SV=2	1	19	19	19	17	13	19	16	14	16	16	17	17	13	19	16	14	16	16	17	17	13	19	16	14	16	16	17	69.8	69.8	69.8	31.536	288	288	1	329	0	323.31	61.1	53.1	69.8	54.9
P21243	P21243	27	27	27	Proteasome subunit alpha type-1	SCL1	sp|P21243|PSA1_YEAST Proteasome subunit alpha type-1 OS=Saccharomyces cerevisiae (strain ATCC 204508 / S288c) OX=559292 GN=SCL1 PE=1 SV=1	1	27	27	27	24	25	27	26	25	27	26	27	24	25	27	26	25	27	26	27	24	25	27	26	25	27	26	27	92.9	92.9	92.9	28.001	252	252	1	703	0	323.31	90.1	82.9	92.9	92.1
P22141	P22141	19	19	19	Proteasome subunit beta type-4	PRE1	sp|P22141|PSB4_YEAST Proteasome subunit beta type-4 OS=Saccharomyces cerevisiae (strain ATCC 204508 / S288c) OX=559292 GN=PRE1 PE=1 SV=2	1	19	19	19	14	15	17	15	16	17	18	16	14	15	17	15	16	17	18	16	14	15	17	15	16	17	18	16	57.6	57.6	57.6	22.516	198	198	1	297	0	323.31	54	54.5	53.5	50.5
P22219	P22219	1	1	1	Serine/threonine-protein kinase VPS15	VPS15	sp|P22219|VPS15_YEAST Serine/threonine-protein kinase VPS15 OS=Saccharomyces cerevisiae (strain ATCC 204508 / S288c) OX=559292 GN=VPS15 PE=1 SV=4	1	1	1	1	0	0	0	1	0	0	0	0	0	0	0	1	0	0	0	0	0	0	0	1	0	0	0	0	0.6	0.6	0.6	166.37	1454	1454	1	1	1	-2	0	0	0	0.6
Q87026;P23172	Q87026;P23172	4;4	4;4	4;4	Major capsid protein;Probable RNA-directed RNA polymerase	gag;gag-pol	sp|Q87026|GAG_SCVLB Major capsid protein OS=Saccharomyces cerevisiae virus L-BC OX=42478 GN=gag PE=3 SV=1;sp|P23172|RDRP_SCVLB Probable RNA-directed RNA polymerase OS=Saccharomyces cerevisiae virus L-BC OX=42478 GN=gag-pol PE=2 SV=2	2	4	4	4	2	0	4	0	1	2	2	1	2	0	4	0	1	2	2	1	2	0	4	0	1	2	2	1	7.5	7.5	7.5	78.315	697	697;1512	1	12	0	28.68	3.3	0	7.5	0
P23638	P23638	26	26	26	Proteasome subunit alpha type-3	PRE9	sp|P23638|PSA3_YEAST Proteasome subunit alpha type-3 OS=Saccharomyces cerevisiae (strain ATCC 204508 / S288c) OX=559292 GN=PRE9 PE=1 SV=1	1	26	26	26	19	19	24	19	22	25	25	24	19	19	24	19	22	25	25	24	19	19	24	19	22	25	25	24	91.1	91.1	91.1	28.714	258	258	1	655	0	323.31	67.8	62.8	91.1	70.5
P23639	P23639	22	22	22	Proteasome subunit alpha type-2	PRE8	sp|P23639|PSA2_YEAST Proteasome subunit alpha type-2 OS=Saccharomyces cerevisiae (strain ATCC 204508 / S288c) OX=559292 GN=PRE8 PE=1 SV=1	1	22	22	22	19	17	22	19	19	20	21	20	19	17	22	19	19	20	21	20	19	17	22	19	19	20	21	20	72.8	72.8	72.8	27.162	250	250	1	449	0	323.31	71.6	49.2	72.8	58
P23724	P23724	18	18	18	Proteasome subunit beta type-6	PRE7	sp|P23724|PSB6_YEAST Proteasome subunit beta type-6 OS=Saccharomyces cerevisiae (strain ATCC 204508 / S288c) OX=559292 GN=PRE7 PE=1 SV=1	1	18	18	18	15	16	18	16	17	18	16	18	15	16	18	16	17	18	16	18	15	16	18	16	17	18	16	18	68.9	68.9	68.9	26.871	241	241	1	525	0	323.31	68	68	68.9	68.9
P25043	P25043	12	12	12	Proteasome subunit beta type-2	PUP1	sp|P25043|PSB2_YEAST Proteasome subunit beta type-2 OS=Saccharomyces cerevisiae (strain ATCC 204508 / S288c) OX=559292 GN=PUP1 PE=1 SV=1	1	12	12	12	8	8	11	9	11	12	12	11	8	8	11	9	11	12	12	11	8	8	11	9	11	12	12	11	58.6	58.6	58.6	28.268	261	261	1	186	0	323.31	49	41.4	57.5	53.6
P25087	P25087	2	2	2	Sterol 24-C-methyltransferase	ERG6	sp|P25087|ERG6_YEAST Sterol 24-C-methyltransferase OS=Saccharomyces cerevisiae (strain ATCC 204508 / S288c) OX=559292 GN=ERG6 PE=1 SV=4	1	2	2	2	0	0	2	0	0	0	1	0	0	0	2	0	0	0	1	0	0	0	2	0	0	0	1	0	7.6	7.6	7.6	43.43	383	383	1	3	0	23.505	0	0	7.6	0
P25297	P25297	3	3	3	Inorganic phosphate transporter PHO84	PHO84	sp|P25297|PHO84_YEAST Inorganic phosphate transporter PHO84 OS=Saccharomyces cerevisiae (strain ATCC 204508 / S288c) OX=559292 GN=PHO84 PE=1 SV=2	1	3	3	3	0	0	2	0	0	0	3	1	0	0	2	0	0	0	3	1	0	0	2	0	0	0	3	1	9.4	9.4	9.4	64.381	587	587	1	6	0	34.874	0	0	7	0
P25451	P25451	11	11	11	Proteasome subunit beta type-3	PUP3	sp|P25451|PSB3_YEAST Proteasome subunit beta type-3 OS=Saccharomyces cerevisiae (strain ATCC 204508 / S288c) OX=559292 GN=PUP3 PE=1 SV=1	1	11	11	11	10	10	11	11	10	10	11	11	10	10	11	11	10	10	11	11	10	10	11	11	10	10	11	11	53.2	53.2	53.2	22.605	205	205	1	279	0	323.31	53.2	53.2	53.2	53.2
P25605	P25605	6	6	6	Acetolactate synthase small subunit, mitochondrial	ILV6	sp|P25605|ILV6_YEAST Acetolactate synthase small subunit, mitochondrial OS=Saccharomyces cerevisiae (strain ATCC 204508 / S288c) OX=559292 GN=ILV6 PE=1 SV=2	1	6	6	6	0	0	6	0	0	0	2	0	0	0	6	0	0	0	2	0	0	0	6	0	0	0	2	0	31.7	31.7	31.7	33.986	309	309	1	10	0	87.697	0	0	31.7	0
P25635	P25635	1	1	1	Periodic tryptophan protein 2	PWP2	sp|P25635|PWP2_YEAST Periodic tryptophan protein 2 OS=Saccharomyces cerevisiae (strain ATCC 204508 / S288c) OX=559292 GN=PWP2 PE=1 SV=2	1	1	1	1	1	1	1	1	1	1	1	1	1	1	1	1	1	1	1	1	1	1	1	1	1	1	1	1	0.8	0.8	0.8	103.98	923	923	1	11	0.01	6.4966	0.8	0.8	0.8	0.8
P25659	P25659	4	4	4	Silencing boundary-establishment protein FUB1	FUB1	sp|P25659|FUB1_YEAST Silencing boundary-establishment protein FUB1 OS=Saccharomyces cerevisiae (strain ATCC 204508 / S288c) OX=559292 GN=FUB1 PE=1 SV=1	1	4	4	4	3	2	4	2	2	4	4	3	3	2	4	2	2	4	4	3	3	2	4	2	2	4	4	3	19.2	19.2	19.2	26.756	250	250	1	24	0	26.916	12.4	6.8	19.2	9.6
P26321	P26321	1	1	1	60S ribosomal protein L5	RPL5	sp|P26321|RL5_YEAST 60S ribosomal protein L5 OS=Saccharomyces cerevisiae (strain ATCC 204508 / S288c) OX=559292 GN=RPL5 PE=1 SV=4	1	1	1	1	0	0	1	0	0	0	0	0	0	0	1	0	0	0	0	0	0	0	1	0	0	0	0	0	8.1	8.1	8.1	33.714	297	297	1	1	0	11.844	0	0	8.1	0
P27472;P23337	P27472	16;4	16;4	16;4	Glycogen [starch] synthase isoform 2	GSY2	sp|P27472|GYS2_YEAST Glycogen [starch] synthase isoform 2 OS=Saccharomyces cerevisiae (strain ATCC 204508 / S288c) OX=559292 GN=GSY2 PE=1 SV=3	2	16	16	16	0	0	16	0	0	0	15	3	0	0	16	0	0	0	15	3	0	0	16	0	0	0	15	3	29.5	29.5	29.5	80.078	705	705;708	1	43	0	206.26	0	0	29.5	0
P28795	P28795	1	1	1	Peroxisomal biogenesis factor 3	PEX3	sp|P28795|PEX3_YEAST Peroxisomal biogenesis factor 3 OS=Saccharomyces cerevisiae (strain ATCC 204508 / S288c) OX=559292 GN=PEX3 PE=1 SV=1	1	1	1	1	1	1	1	1	1	1	1	1	1	1	1	1	1	1	1	1	1	1	1	1	1	1	1	1	3.9	3.9	3.9	50.675	441	441	1	22	0	6.9474	3.9	3.9	3.9	3.9
P30656	P30656	13	13	13	Proteasome subunit beta type-5	PRE2	sp|P30656|PSB5_YEAST Proteasome subunit beta type-5 OS=Saccharomyces cerevisiae (strain ATCC 204508 / S288c) OX=559292 GN=PRE2 PE=1 SV=3	1	13	13	13	12	12	13	11	12	13	12	13	12	12	13	11	12	13	12	13	12	12	13	11	12	13	12	13	43.2	43.2	43.2	31.636	287	287	1	345	0	323.31	42.9	42.9	43.2	37.6
P30657	P30657	13	13	13	Proteasome subunit beta type-7	PRE4	sp|P30657|PSB7_YEAST Proteasome subunit beta type-7 OS=Saccharomyces cerevisiae (strain ATCC 204508 / S288c) OX=559292 GN=PRE4 PE=1 SV=1	1	13	13	13	10	8	12	11	12	13	12	12	10	8	12	11	12	13	12	12	10	8	12	11	12	13	12	12	54.5	54.5	54.5	29.443	266	266	1	416	0	323.31	44	35.7	54.5	44
P32368	P32368	1	1	1	Phosphoinositide phosphatase SAC1	SAC1	sp|P32368|SAC1_YEAST Phosphoinositide phosphatase SAC1 OS=Saccharomyces cerevisiae (strain ATCC 204508 / S288c) OX=559292 GN=SAC1 PE=1 SV=1	1	1	1	1	0	0	1	0	0	0	0	0	0	0	1	0	0	0	0	0	0	0	1	0	0	0	0	0	2.1	2.1	2.1	71.124	623	623	1	1	0	6.6294	0	0	2.1	0
P32379	P32379	20	20	20	Proteasome subunit alpha type-5	PUP2	sp|P32379|PSA5_YEAST Proteasome subunit alpha type-5 OS=Saccharomyces cerevisiae (strain ATCC 204508 / S288c) OX=559292 GN=PUP2 PE=1 SV=2	1	20	20	20	14	14	20	14	16	16	18	18	14	14	20	14	16	16	18	18	14	14	20	14	16	16	18	18	83.5	83.5	83.5	28.617	260	260	1	405	0	323.31	61.5	61.5	83.5	61.2
P32563	P32563	3	3	3	V-type proton ATPase subunit a, vacuolar isoform	VPH1	sp|P32563|VPH1_YEAST V-type proton ATPase subunit a, vacuolar isoform OS=Saccharomyces cerevisiae (strain ATCC 204508 / S288c) OX=559292 GN=VPH1 PE=1 SV=3	1	3	3	3	0	0	3	0	0	0	3	0	0	0	3	0	0	0	3	0	0	0	3	0	0	0	3	0	4	4	4	95.528	840	840	1	6	0	18.486	0	0	4	0
P32609	P32609	1	1	1	Vacuolar segregation protein PEP7	PEP7	sp|P32609|PEP7_YEAST Vacuolar segregation protein PEP7 OS=Saccharomyces cerevisiae (strain ATCC 204508 / S288c) OX=559292 GN=PEP7 PE=1 SV=2	1	1	1	1	0	0	0	1	0	0	0	0	0	0	0	1	0	0	0	0	0	0	0	1	0	0	0	0	1.9	1.9	1.9	59.443	515	515	1	1	1	-2	0	0	0	1.9
P32861	P32861	2	2	2	UTP--glucose-1-phosphate uridylyltransferase	UGP1	sp|P32861|UGPA1_YEAST UTP--glucose-1-phosphate uridylyltransferase OS=Saccharomyces cerevisiae (strain ATCC 204508 / S288c) OX=559292 GN=UGP1 PE=1 SV=1	1	2	2	2	0	0	1	0	0	0	2	0	0	0	1	0	0	0	2	0	0	0	1	0	0	0	2	0	4.6	4.6	4.6	55.987	499	499	1	3	0	11.628	0	0	3.2	0
P37291;Q75BQ6	P37291;Q75BQ6	2;1	2;1	2;1	Serine hydroxymethyltransferase, cytosolic	SHM2	sp|P37291|GLYC_YEAST Serine hydroxymethyltransferase, cytosolic OS=Saccharomyces cerevisiae (strain ATCC 204508 / S288c) OX=559292 GN=SHM2 PE=1 SV=2;sp|Q75BQ6|GLYC_ASHGO Serine hydroxymethyltransferase, cytosolic OS=Ashbya gossypii (strain ATCC 10895 / CBS	2	2	2	2	0	0	2	0	0	0	0	0	0	0	2	0	0	0	0	0	0	0	2	0	0	0	0	0	4.3	4.3	4.3	52.218	469	469;469	1	2	0	11.49	0	0	4.3	0
P38264	P38264	2	2	2	Inorganic phosphate transport protein PHO88	PHO88	sp|P38264|PHO88_YEAST SRP-independent targeting protein 3 OS=Saccharomyces cerevisiae (strain ATCC 204508 / S288c) OX=559292 GN=PHO88 PE=1 SV=1	1	2	2	2	0	0	1	0	0	0	2	0	0	0	1	0	0	0	2	0	0	0	1	0	0	0	2	0	14.9	14.9	14.9	21.137	188	188	1	3	0	12.447	0	0	7.4	0
P38426	P38426	1	1	1	Trehalose synthase complex regulatory subunit TPS3	TPS3	sp|P38426|TPS3_YEAST Trehalose synthase complex regulatory subunit TPS3 OS=Saccharomyces cerevisiae (strain ATCC 204508 / S288c) OX=559292 GN=TPS3 PE=1 SV=3	1	1	1	1	0	0	1	0	0	0	0	0	0	0	1	0	0	0	0	0	0	0	1	0	0	0	0	0	1.1	1.1	1.1	118.83	1054	1054	1	1	0.010638	6.591	0	0	1.1	0
P38430	P38430	1	1	1	Uncharacterized deoxyribonuclease YMR262W		sp|P38430|YM8C_YEAST Uncharacterized deoxyribonuclease YMR262W OS=Saccharomyces cerevisiae (strain ATCC 204508 / S288c) OX=559292 GN=YMR262W PE=1 SV=3	1	1	1	1	0	0	0	1	0	0	0	0	0	0	0	1	0	0	0	0	0	0	0	1	0	0	0	0	3.8	3.8	3.8	36.031	313	313	1	1	0.010309	6.5476	0	0	0	3.8
P38624	P38624	20	20	20	Proteasome subunit beta type-1	PRE3	sp|P38624|PSB1_YEAST Proteasome subunit beta type-1 OS=Saccharomyces cerevisiae (strain ATCC 204508 / S288c) OX=559292 GN=PRE3 PE=1 SV=2	1	20	20	20	19	18	20	18	19	20	20	20	19	18	20	18	19	20	20	20	19	18	20	18	19	20	20	20	83.7	83.7	83.7	23.547	215	215	1	485	0	323.31	82.3	66	83.7	79.5
P38631;P40989	P38631	4;1	4;1	4;1	1,3-beta-glucan synthase component FKS1	FKS1	sp|P38631|FKS1_YEAST 1,3-beta-glucan synthase component FKS1 OS=Saccharomyces cerevisiae (strain ATCC 204508 / S288c) OX=559292 GN=FKS1 PE=1 SV=2	2	4	4	4	0	0	2	0	0	0	4	0	0	0	2	0	0	0	4	0	0	0	2	0	0	0	4	0	3.1	3.1	3.1	214.85	1876	1876;1895	1	6	0	25.605	0	0	1.9	0
P38689	P38689	1	1	1	Ribose-phosphate pyrophosphokinase 3	PRS3	sp|P38689|KPR3_YEAST Ribose-phosphate pyrophosphokinase 3 OS=Saccharomyces cerevisiae (strain ATCC 204508 / S288c) OX=559292 GN=PRS3 PE=1 SV=1	1	1	1	1	0	0	1	0	0	1	1	0	0	0	1	0	0	1	1	0	0	0	1	0	0	1	1	0	3.8	3.8	3.8	35.123	320	320	1	3	1	-2	0	0	3.8	0
P39960	P39960	1	1	1	GTPase-activating protein BEM2/IPL2	BEM2	sp|P39960|BEM2_YEAST GTPase-activating protein BEM2/IPL2 OS=Saccharomyces cerevisiae (strain ATCC 204508 / S288c) OX=559292 GN=BEM2 PE=1 SV=1	1	1	1	1	0	0	1	1	0	1	1	1	0	0	1	1	0	1	1	1	0	0	1	1	0	1	1	1	0.7	0.7	0.7	245.43	2167	2167	1	5	0	6.6782	0	0	0.7	0.7
P40162	P40162	1	1	1	Putative uncharacterized protein YNL205C		sp|P40162|YNU5_YEAST Putative uncharacterized protein YNL205C OS=Saccharomyces cerevisiae (strain ATCC 204508 / S288c) OX=559292 GN=YNL205C PE=5 SV=1	1	1	1	1	1	1	1	1	1	1	1	1	1	1	1	1	1	1	1	1	1	1	1	1	1	1	1	1	7.9	7.9	7.9	16.673	140	140	1	8	1	-2	7.9	7.9	7.9	7.9
P40302	P40302	23	23	23	Proteasome subunit alpha type-6	PRE5	sp|P40302|PSA6_YEAST Proteasome subunit alpha type-6 OS=Saccharomyces cerevisiae (strain ATCC 204508 / S288c) OX=559292 GN=PRE5 PE=1 SV=1	1	23	23	23	21	19	22	22	22	23	22	22	21	19	22	22	22	23	22	22	21	19	22	22	22	23	22	22	85.5	85.5	85.5	25.604	234	234	1	573	0	323.31	84.6	84.6	85	85
P40303	P40303	18	18	18	Proteasome subunit alpha type-4	PRE6	sp|P40303|PSA4_YEAST Proteasome subunit alpha type-4 OS=Saccharomyces cerevisiae (strain ATCC 204508 / S288c) OX=559292 GN=PRE6 PE=1 SV=1	1	18	18	18	14	11	16	14	15	16	16	14	14	11	16	14	15	16	16	14	14	11	16	14	15	16	16	14	70.1	70.1	70.1	28.439	254	254	1	407	0	323.31	68.1	45.3	68.9	68.1
P41752	P41752	3	1	1			sp|P41752|EF1A_ASHGO Elongation factor 1-alpha OS=Ashbya gossypii (strain ATCC 10895 / CBS 109.51 / FGSC 9923 / NRRL Y-1056) OX=284811 GN=TEF PE=3 SV=1	1	3	1	1	0	0	2	0	0	0	2	0	0	0	0	0	0	0	1	0	0	0	0	0	0	0	1	0	7.6	4.4	4.4	49.925	458	458	1	1	0	6.9444	0	0	3.3	0
P41805	P41805	1	1	1	60S ribosomal protein L10	RPL10	sp|P41805|RL10_YEAST 60S ribosomal protein L10 OS=Saccharomyces cerevisiae (strain ATCC 204508 / S288c) OX=559292 GN=RPL10 PE=1 SV=1	1	1	1	1	0	0	1	1	0	0	1	1	0	0	1	1	0	0	1	1	0	0	1	1	0	0	1	1	5	5	5	25.361	221	221	1	4	0	7.6801	0	0	5	5
P41911;Q759G5;Q00055	P41911	3;1;1	3;1;1	3;1;1	Glycerol-3-phosphate dehydrogenase [NAD(+)] 2, mitochondrial	GPD2	sp|P41911|GPD2_YEAST Glycerol-3-phosphate dehydrogenase [NAD(+)] 2, mitochondrial OS=Saccharomyces cerevisiae (strain ATCC 204508 / S288c) OX=559292 GN=GPD2 PE=1 SV=2	3	3	3	3	0	0	3	1	0	0	1	0	0	0	3	1	0	0	1	0	0	0	3	1	0	0	1	0	14.5	14.5	14.5	49.421	440	440;424;391	1	6	0	19.632	0	0	14.5	4.1
P41921	P41921	1	1	1	Glutathione reductase	GLR1	sp|P41921|GSHR_YEAST Glutathione reductase OS=Saccharomyces cerevisiae (strain ATCC 204508 / S288c) OX=559292 GN=GLR1 PE=1 SV=2	1	1	1	1	0	0	0	0	0	1	0	0	0	0	0	0	0	1	0	0	0	0	0	0	0	1	0	0	2.3	2.3	2.3	53.44	483	483	1	3	0.010417	6.5583	0	0	0	0
P43583	P43583	10	10	10	Proteasome activator BLM10	BLM10	sp|P43583|BLM10_YEAST Proteasome activator BLM10 OS=Saccharomyces cerevisiae (strain ATCC 204508 / S288c) OX=559292 GN=BLM10 PE=1 SV=2	1	10	10	10	7	3	9	9	9	5	10	9	7	3	9	9	9	5	10	9	7	3	9	9	9	5	10	9	6.2	6.2	6.2	245.99	2143	2143	1	62	0	67.551	4.2	1.6	5.7	5.6
P48570;Q12122	P48570;Q12122	8;7	8;7	8;7	Homocitrate synthase, cytosolic isozyme;Homocitrate synthase, mitochondrial	LYS20;LYS21	sp|P48570|HOSC_YEAST Homocitrate synthase, cytosolic isozyme OS=Saccharomyces cerevisiae (strain ATCC 204508 / S288c) OX=559292 GN=LYS20 PE=1 SV=1;sp|Q12122|HOSM_YEAST Homocitrate synthase, mitochondrial OS=Saccharomyces cerevisiae (strain ATCC 204508 / S2	2	8	8	8	0	0	8	0	0	0	7	0	0	0	8	0	0	0	7	0	0	0	8	0	0	0	7	0	25.5	25.5	25.5	47.098	428	428;440	1	16	0	63.513	0	0	25.5	0
P49736	P49736	1	1	1	DNA replication licensing factor MCM2	MCM2	sp|P49736|MCM2_HUMAN DNA replication licensing factor MCM2 OS=Homo sapiens OX=9606 GN=MCM2 PE=1 SV=4	1	1	1	1	0	0	0	0	0	1	0	1	0	0	0	0	0	1	0	1	0	0	0	0	0	1	0	1	1.5	1.5	1.5	101.89	904	904	1	2	0	6.8086	0	0	0	0
P50090	P50090	1	1	1	Kelch repeat-containing protein 2	KEL2	sp|P50090|KEL2_YEAST Kelch repeat-containing protein 2 OS=Saccharomyces cerevisiae (strain ATCC 204508 / S288c) OX=559292 GN=KEL2 PE=1 SV=1	1	1	1	1	1	1	1	1	1	1	1	1	1	1	1	1	1	1	1	1	1	1	1	1	1	1	1	1	0.9	0.9	0.9	99.974	882	882	1	8	1	-2	0.9	0.9	0.9	0.9
P53125	P53125	1	1	1	Imitation switch two complex protein 1	ITC1	sp|P53125|ITC1_YEAST Imitation switch two complex protein 1 OS=Saccharomyces cerevisiae (strain ATCC 204508 / S288c) OX=559292 GN=ITC1 PE=1 SV=1	1	1	1	1	0	0	0	0	0	1	0	0	0	0	0	0	0	1	0	0	0	0	0	0	0	1	0	0	1.2	1.2	1.2	145.64	1264	1264	1	1	1	-2	0	0	0	0
P53204	P53204	1	1	1	Nicotinamide/nicotinic acid mononucleotide adenylyltransferase 2	NMA2	sp|P53204|NMA2_YEAST Nicotinamide/nicotinic acid mononucleotide adenylyltransferase 2 OS=Saccharomyces cerevisiae (strain ATCC 204508 / S288c) OX=559292 GN=NMA2 PE=1 SV=1	1	1	1	1	1	1	1	0	0	0	0	0	1	1	1	0	0	0	0	0	1	1	1	0	0	0	0	0	2.5	2.5	2.5	44.909	395	395	1	3	1	-2	2.5	2.5	2.5	0
P53278	P53278	1	1	1	Uncharacterized protein YGR130C	YGR130C	sp|P53278|YG3A_YEAST Uncharacterized protein YGR130C OS=Saccharomyces cerevisiae (strain ATCC 204508 / S288c) OX=559292 GN=YGR130C PE=1 SV=1	1	1	1	1	1	0	1	0	0	0	0	0	1	0	1	0	0	0	0	0	1	0	1	0	0	0	0	0	1.3	1.3	1.3	92.697	816	816	1	2	0	8.506	1.3	0	1.3	0
P53317	P53317	1	1	1	Nucleolar protein 19	NOP19	sp|P53317|NOP19_YEAST Nucleolar protein 19 OS=Saccharomyces cerevisiae (strain ATCC 204508 / S288c) OX=559292 GN=NOP19 PE=1 SV=1	1	1	1	1	1	0	1	0	1	0	1	1	1	0	1	0	1	0	1	1	1	0	1	0	1	0	1	1	6.6	6.6	6.6	22.32	196	196	1	6	0	11.319	6.6	0	6.6	0
Q03280	Q03280	18	18	18	E3 ubiquitin-protein ligase TOM1	TOM1	sp|Q03280|TOM1_YEAST E3 ubiquitin-protein ligase TOM1 OS=Saccharomyces cerevisiae (strain ATCC 204508 / S288c) OX=559292 GN=TOM1 PE=1 SV=1	1	18	18	18	0	0	7	0	1	0	18	2	0	0	7	0	1	0	18	2	0	0	7	0	1	0	18	2	7	7	7	374.18	3268	3268	1	29	0	127.18	0	0	2.5	0
Q04195	Q04195	1	1	1	E3 SUMO-protein ligase SIZ1	SIZ1	sp|Q04195|SIZ1_YEAST E3 SUMO-protein ligase SIZ1 OS=Saccharomyces cerevisiae (strain ATCC 204508 / S288c) OX=559292 GN=SIZ1 PE=1 SV=1	1	1	1	1	0	0	0	0	1	0	0	0	0	0	0	0	1	0	0	0	0	0	0	0	1	0	0	0	1.4	1.4	1.4	100.79	904	904	1	1	1	-2	0	0	0	0
Q04359	Q04359	1	1	1	Sporulation-specific protein 20	SPO20	sp|Q04359|SPO20_YEAST Sporulation-specific protein 20 OS=Saccharomyces cerevisiae (strain ATCC 204508 / S288c) OX=559292 GN=SPO20 PE=1 SV=1	1	1	1	1	0	0	1	0	0	0	0	0	0	0	1	0	0	0	0	0	0	0	1	0	0	0	0	0	2.3	2.3	2.3	46.621	397	397	1	1	1	-2	0	0	2.3	0
Q06631	Q06631	1	1	1	Protein BFR2	BFR2	sp|Q06631|BFR2_YEAST Protein BFR2 OS=Saccharomyces cerevisiae (strain ATCC 204508 / S288c) OX=559292 GN=BFR2 PE=1 SV=1	1	1	1	1	0	0	0	0	1	0	0	1	0	0	0	0	1	0	0	1	0	0	0	0	1	0	0	1	2.8	2.8	2.8	61.202	534	534	1	2	0	6.6761	0	0	0	0
Q06975	Q06975	1	1	1	H/ACA ribonucleoprotein complex subunit 1	gar1	sp|Q06975|GAR1_SCHPO H/ACA ribonucleoprotein complex subunit gar1 OS=Schizosaccharomyces pombe (strain 972 / ATCC 24843) OX=284812 GN=gar1 PE=2 SV=1	1	1	1	1	0	1	1	1	1	1	1	1	0	1	1	1	1	1	1	1	0	1	1	1	1	1	1	1	5.7	5.7	5.7	20.131	194	194	1	7	0.009901	6.4639	0	5.7	5.7	5.7
Q07500	Q07500	1	1	1	External NADH-ubiquinone oxidoreductase 2, mitochondrial	NDE2	sp|Q07500|NDH2_YEAST External NADH-ubiquinone oxidoreductase 2, mitochondrial OS=Saccharomyces cerevisiae (strain ATCC 204508 / S288c) OX=559292 GN=NDE2 PE=1 SV=1	1	1	1	1	0	1	1	0	1	1	1	1	0	1	1	0	1	1	1	1	0	1	1	0	1	1	1	1	2.2	2.2	2.2	61.659	545	545	1	6	1	-2	0	2.2	2.2	0
Q12034	Q12034	1	1	1	Protein SLF1	SLF1	sp|Q12034|SLF1_YEAST Protein SLF1 OS=Saccharomyces cerevisiae (strain ATCC 204508 / S288c) OX=559292 GN=SLF1 PE=1 SV=1	1	1	1	1	0	1	1	1	1	1	1	1	0	1	1	1	1	1	1	1	0	1	1	1	1	1	1	1	2.9	2.9	2.9	50.942	447	447	1	7	1	-2	0	2.9	2.9	2.9
Q12136	Q12136	1	1	1	Something about silencing protein 10	SAS10	sp|Q12136|SAS10_YEAST Something about silencing protein 10 OS=Saccharomyces cerevisiae (strain ATCC 204508 / S288c) OX=559292 GN=SAS10 PE=1 SV=1	1	1	1	1	1	1	1	1	1	1	1	1	1	1	1	1	1	1	1	1	1	1	1	1	1	1	1	1	2.1	2.1	2.1	70.259	610	610	1	8	1	-2	2.1	2.1	2.1	2.1
Q12150	Q12150	1	1	1	Protein CSF1	CSF1	sp|Q12150|CSF1_YEAST Protein CSF1 OS=Saccharomyces cerevisiae (strain ATCC 204508 / S288c) OX=559292 GN=CSF1 PE=3 SV=1	1	1	1	1	1	1	1	1	1	1	1	1	1	1	1	1	1	1	1	1	1	1	1	1	1	1	1	1	0.5	0.5	0.5	338.25	2958	2958	1	13	0.010526	6.5599	0.5	0.5	0.5	0.5
Q12402	Q12402	2	2	2	Protein YOP1	YOP1	sp|Q12402|YOP1_YEAST Protein YOP1 OS=Saccharomyces cerevisiae (strain ATCC 204508 / S288c) OX=559292 GN=YOP1 PE=1 SV=3	1	2	2	2	0	0	2	1	0	0	1	0	0	0	2	1	0	0	1	0	0	0	2	1	0	0	1	0	11.1	11.1	11.1	20.269	180	180	1	4	0	12.578	0	0	11.1	4.4
Q12440	Q12440	1	1	1	Anaphase-promoting complex subunit 2	APC2	sp|Q12440|APC2_YEAST Anaphase-promoting complex subunit 2 OS=Saccharomyces cerevisiae (strain ATCC 204508 / S288c) OX=559292 GN=APC2 PE=1 SV=1	1	1	1	1	0	0	0	0	0	1	0	1	0	0	0	0	0	1	0	1	0	0	0	0	0	1	0	1	0.9	0.9	0.9	99.977	853	853	1	2	1	-2	0	0	0	0
Q6P1Q9	Q6P1Q9	1	1	1	Methyltransferase-like protein 2B	METTL2B	sp|Q6P1Q9|MET2B_HUMAN tRNA N(3)-methylcytidine methyltransferase METTL2B OS=Homo sapiens OX=9606 GN=METTL2B PE=1 SV=3	1	1	1	1	1	1	1	1	1	1	1	1	1	1	1	1	1	1	1	1	1	1	1	1	1	1	1	1	1.9	1.9	1.9	43.426	378	378	1	17	0	7.1483	1.9	1.9	1.9	1.9
Q755J5	Q755J5	1	1	1			sp|Q755J5|BBP1_ASHGO Spindle pole component BBP1 OS=Ashbya gossypii (strain ATCC 10895 / CBS 109.51 / FGSC 9923 / NRRL Y-1056) OX=284811 GN=BBP1 PE=3 SV=2	1	1	1	1	1	1	1	1	1	1	1	1	1	1	1	1	1	1	1	1	1	1	1	1	1	1	1	1	4.2	4.2	4.2	39.459	353	353	1	8	0.0098039	6.4156	4.2	4.2	4.2	4.2
Q99234	Q99234	1	1	1	Protein DFG16	DFG16	sp|Q99234|DFG16_YEAST Protein DFG16 OS=Saccharomyces cerevisiae (strain ATCC 204508 / S288c) OX=559292 GN=DFG16 PE=1 SV=1	1	1	1	1	0	1	1	0	1	1	1	1	0	1	1	0	1	1	1	1	0	1	1	0	1	1	1	1	2.7	2.7	2.7	71.729	619	619	1	11	0.010204	6.5329	0	2.7	2.7	0
Q9C1M7	Q9C1M7	1	1	1			sp|Q9C1M7|DYHC_ASHGO Dynein heavy chain, cytoplasmic OS=Ashbya gossypii (strain ATCC 10895 / CBS 109.51 / FGSC 9923 / NRRL Y-1056) OX=284811 GN=DYN1 PE=3 SV=1	1	1	1	1	1	1	1	0	1	1	1	1	1	1	1	0	1	1	1	1	1	1	1	0	1	1	1	1	0.2	0.2	0.2	466.25	4083	4083	1	7	1	-2	0.2	0.2	0.2	0
REV__P33416	REV__P33416	1	1	1			sp|P33416|HSP78_YEAST Heat shock protein 78, mitochondrial OS=Saccharomyces cerevisiae (strain ATCC 204508 / S288c) OX=559292 GN=HSP78 PE=1 SV=2	1	1	1	1	0	0	1	0	1	1	1	0	0	0	1	0	1	1	1	0	0	0	1	0	1	1	1	0	0	0	0	91.335	811	811	1	7	0.01087	6.6182	0	0	0	0
[truncated: 15 more columns]
